# Supplementary material for: Comparative Evaluation of Pharmacy Students’ Knowledge and Skills in Maternal and Child Health: Traditional versus Integrated Curriculum
Source: Pharmacy (Basel). 2022 Jun 7;10(3):62. doi: 10.3390/pharmacy10030062 (PMC9231310; doi:10.3390/pharmacy10030062)
Supplement: Supplementary file 1 [file pharmacy-10-00062-s001.zip]

Archive with 1 entries (1 files):
- pharmacy-1705831-Supplementary.pdf
